# Supplementary material for: Analysis of the Aroma Chemical Composition of Commonly Planted Kiwifruit Cultivars in China
Source: Foods. 2021 Jul 16;10(7):1645. doi: 10.3390/foods10071645 (PMC8306980; doi:10.3390/foods10071645)
Supplement: Supplementary file 1 [file foods-10-01645-s001.zip]

Archive with 1 entries (1 files):
- foods-1279381-supplementary.pdf
